# Supplementary material for: Case report: Two novel intergenic region-ALK fusions in non-small-cell lung cancer resistant to alectinib: A report of two cases
Source: Front Oncol. 2022 Jul 22;12:916315. doi: 10.3389/fonc.2022.916315 (PMC9356229; doi:10.3389/fonc.2022.916315)
Supplement: Supplementary file 2 [file Table_1.xlsx]

## Sheet: Sheet1
	Patient	date	Specimen type	Gene	Variant nomenclature（HGVS）	VAF（%）
	Patien 1	2020-06-08	Peripheral Blood	ALK	IGR (upstream C2orf16)~ALK:exon20	0.31
	Patien 1	2020-06-08	Peripheral Blood	ERBB4	c.2501T>A(p.L834Q)	0.23
	Patien 1	2020-06-08	Peripheral Blood	ERBB4	c.2513G>A(p.R838Q)	0.2
	Patien 1	2020-06-08	Peripheral Blood	TP53	c.96+1G>A	1.11
	Patien 1	2020-06-08	Tissue	ALK	IGR (upstream C2orf16)~ALK:exon20	9.66
	Patien 1	2020-06-08	Tissue	ERBB4	c.2501T>A(p.L834Q)	18.69
	Patien 1	2020-06-08	Tissue	ERBB4	c.2513G>A(p.R838Q)	18.34
	Patien 1	2020-06-08	Tissue	TP53	c.96+1G>A	42.62
						0.24
	Patient	date	Specimen type	Gene	Variant nomenclature（HGVS）	VAF（%）
	Patien 2	2020-10-28	Peripheral Blood	CDKN1C	c.76C>T(p.R26C)	0.54
	Patien 2	2020-10-28	Peripheral Blood	ALK	IGR (downstream ZIC4)~ALK:exon20	5.12
	Patien 2	2020-10-28	Peripheral Blood	KDR	c.2154_2155delinsTG(p.N719D)	0.66
	Patien 2	2020-10-28	Peripheral Blood	MAP2K4	c.115+1G>T	4.89
	Patien 2	2020-10-28	Peripheral Blood	CYP2A6	c.428G>A(p.R143Q)	1.97
	Patien 2	2020-10-28	Peripheral Blood	TP53	c.88_96+10del	4.04
	Patien 2	2020-10-28	Tissue	ROS1	c.2587C>T(p.R863W)	11.17
	Patien 2	2020-10-28	Tissue	PTK2	c.550C>G(p.Q184E)	6.52
	Patien 2	2020-10-28	Tissue	CREBBP	c.1310_1312delinsATA(p.S437_D438delinsNN)	6.51
	Patien 2	2020-10-28	Tissue	FLT4	c.172G>C(p.E58Q)	1.14
	Patien 2	2020-10-28	Tissue	MAP2K4	c.115+1G>T	29.11
	Patien 2	2020-10-28	Tissue	ALK	IGR (downstream ZIC4)~ALK:exon20	22.62
	Patien 2	2020-10-28	Tissue	TP53	c.88_96+10del	21.93
	Patien 2	2020-10-28	Tissue	LRP1B	c.547G>A(p.G183S)	1.07
